# Supplementary material for: Biochemical and phenological characterization of diverse wheats and their association with drought tolerance genes
Source: BMC Plant Biol. 2023 Jun 19;23:326. doi: 10.1186/s12870-023-04278-9 (PMC10278276; doi:10.1186/s12870-023-04278-9)
Supplement: Supplementary file 1 — Additional file 1: ESM 1. Pedigree of the experimental wheat germplasm. ESM 2. List of KASP primers and their sequences used during this study. ESM 3. Analysis of variance for the studied wheat genotypes. ESM 4. Principal componenet analysis (PCA) of the studied traits in expermental genotypes. ESM 5. Allelic effects of the studied wheat genotypes under drought stress. ESM 6. Ranking of the studied wheats based on the stress tolerance index. ESM 6. Arbitrary scoring of the genotypes for the studied wheat genotypes under 50%. For each trait, top 20 % genotypes were assigned score 3, Next 20 % genotypes with score 2 and the lowest with score 1. ESM 7. Arbitrary scoring of the genotypes for the studied wheat genotypes under 30% FC. For each trait, top 20 % genotypes were assigned score 3, Next 20 % genotypes with score 2 and the lowest with score 1. [file 12870_2023_4278_MOESM1_ESM.xlsx]

## Sheet: ESM 1
ESM 1: Pedigree of the experimental wheat germplasm
Name	Genotype	Pedigree/Passport Data
LR-3	1	PDN: 181087; TN: 8639; C/P: Pakistan Sind; Lat: 24.13; Lon: 68.27; Year, 1948.
LR-5	2	PDN: 182084; TN: S-10; C/P: Pakistan Sind; Lat: 25.50; Lon: 69.00; Year, 1948.
LR-6	3	PDN: 182086; TN: S-11; C/P: Pakistan Sind; Lat: 25.50; Lon: 69.00; Year, 1948.
LR-7	4	PDN: 182087; TN: S-12; C/P: Pakistan Sind; Lat: 25.50; Lon:, 69.00; Year, 1948.
LR-8	5	PDN: 182088; TN: S-13; C/P: Pakistan Sind; Lat: 25.50; Lon: 69.00; Year, 1948.
LR-9	6	PDN: 182089; TN: S-14; C/P: Pakistan Sind; Lat: 25.50; Lon: 69.00; Year, 1948.
LR-10	7	PDN: 182090; TN: S-16; C/P: Pakistan Sind; Lat: 25.50; Lon: 69.00; Year, 1948.
LR-13	8	PDN: 182097; TN: S-23; C/P: Pakistan Sind; Lat: 25.50; Lon: 69.00; Year, 1948.
LR-15B	9	PDN: 182102; TN: S-49; C/P: Pakistan Sind; Lat:, 25.50; Lon: 69.00; Year, 1948.
LR-16	10	PDN: 182103; TN: S-50; C/P: Pakistan Sind; Lat: 25.50; Lon: 69.00; Year, 1948.
LR-18	11	PDN: 182106; TN: S-52; C/P: Pakistan Sind; Lat: 25.50; Lon: 69.00; Year, 1948.
LR-19A	12	PDN: 182107; TN: S-53; C/P: Pakistan Sind; Lat: 25.50; Lon: 69.00; Year, 1948.
LR-19B	13	PDN: 182108; TN: S-54; C/P: Pakistan Sind; Lat: 25.50; Lon: 69.00; Year, 1948.
LR-22	14	PDN: 182111; TN: S-57; C/P: Pakistan Sind; Lat: 25.50; Lon: 69.00; Year, 1948.
LR-23	15	PDN: 182115; TN: S-58; C/P: Pakistan Sind; Lat: 25.50; Lon: 69.00; Year, 1948.
LR-24	16	PDN: 182116; TN: S-59; C/P: Pakistan Sind; Lat: 25.50; Lon: 69.00; Year, 1948.
LR-27	17	PDN: 182121; TN: Punjab C217; Country/ C/P: Pakistan Sind; Lat: 25.50; Lon: 69.00; Year, 1948.
LR-29	18	PDN: 182123; TN: Punjab 9D; C/P: Pakistan Sind; Lat: 25.50; Lon: 69.00; Year, 1948.
LR-30	19	PDN: 182124; TN: Tatta; C/P: Pakistan Sind; Lat: 25.50; Lon: 69.00; Year, 1948.
LR-36	20	PDN: 182157; TN: 1; C/P: Pakistan; Year, 1948.
LR-37	21	PDN: 189758; TN: 2; C/P: Pakistan; Year, 1948.
LR-39	22	PDN: 193385; TN: N/A; C/P: Pakistan Punjab; Lat: 26.13; Lon: 68.27; Year, 1951.
LR-40	23	PDN: 193388; TN: N/A; C/P: Pakistan Punjab; Lat: 31.00; Lon: 72.00; Year, 1951.
LR-42	24	PDN: 210896; TN: C 218; C/P: Pakistan Punjab; Lat: 31.00; Lon: 72.00; Year, 1953.
LR-45	25	PDN: 210899; TN: C 248; C/P: Pakistan Punjab; Lat: 31.00; Lon: 72.00; Year, 1953.
LR-50	26	PDN: 210904; TN: C 271; C/P: Pakistan Punjab; Lat: 31.00; Lon: 72.00; Year, 1953.
LR-51	27	PDN: 210905; TN: C 273; C/P: Pakistan Punjab; Lat: 31.00; Lon: 72.00; Year, 1953.
LR-53B	28	PDN: 210907; TN: C 518; C/P: Pakistan Punjab; Lat: 31.00; Lon: 72.00; Year, 1953.
LR-54	29	PDN: 210908; TN: C 591; C/P: Pakistan Punjab; Lat: 31.00; Lon: 72.00; Year, 1953.
LR-55	30	PDN: 210913; TN: BB 14; C/P: Pakistan Punjab; Lat: 31.00; Lon: 72.00; Year, 1953.
LR-59	31	PDN: 210916; TN: T 9D; C/P: Pakistan Punjab; Lat: 31.00; Lon: 72.00; Year, 1953.
LR-60	32	PDN: 217544; TN: 13940; C/P: Pakistan Punjab; Lat: 31.00; Lon: 72.00; Year, 1953.
LR-61	33	PDN: 217545; TN: 13941; C/P: Pakistan Punjab; Lat: 31.00; Lon: 72.00; Year, 1953.
LR-62	34	PDN: 217546; TN: 13942; C/P: Pakistan Punjab; Lat: 31.00; Lon: 72.00; Year, 1953.
LR-67	35	PDN: 219749; TN: 14103; C/P: Pakistan NWFP; Lat: 33.21; Lon: 71.03; Year, 1954.
LR-75	36	PDN: 210897; TN: C 245; C/P: Pakistan Punjab; Lat: 31.00; Lon: 72.00; Year, 1953.
LR-77	37	PDN: 250411; TN: K 474; C/P: Pakistan Punjab; Lat: 33.47; Lon: 73.87; Year, 1958.
LR-80	38	PDN: 250414; TN: K 575; C/P: Pakistan AJK; Lat: 33.47; Lon: 73.87; Year, 1958.
LR-84A	39	PDN: 250628; TN: K 378; C/P: Pakistan Punjab; Lat: 31.41; Lon: 72.00; Year, 1953.
LR-87A	40	PDN: 250631; TN: K 381; C/P: Pakistan Punjab; Lat: 31.41; Lon: 73.08; Year, 1958.
SD-32	41	KAUZ/4/MAYOOR//TK SN1081/AE.SQUARROSA (222)/3/CBRD
SD-177	42	MAYOOR//TK SN1081/AE.SQUARROSA(222)/3/PASTOR/4/SARSABZ
SD-194	43	CHAPIO/INQALAB 91/4/PICUS/3/KAUZ*2/BOW//KAUZ
SD-212	44	TURACO/5/CHIR3/4/SIREN//ALTAR 84/AE.SQUARROSA(205)/3/3*BUC/6/CNO/7/ 68.111/RGB-U//WARD/3/FGO/4/RABI/5/AE.SQUARROSA (878)/6/CETA/
SD-227	45	MAYOOR/PASTOR
SD-249	46	GAN/AE.SQUARROSA(236)//CETA/AE.SQUARROSA(895)/3/MAIZ/4/INQALAB 91/5/PBW-343
SD-250	47	GAN/AE.SQUARROSA(236)//CETA/AE.SQUARROSA(895)/3/MAIZ/4/INQALAB 91/5/ PBW-343
SD-255	48	GAN/AE.SQUARROSA(236)//CETA/AE.SQUARROSA(895)/3/MAIZ/4/INQALAB 91/5/PBW-343
SD-256	49	GAN/AE.SQUARROSA(236)//CETA/AE.SQUARROSA(895)/3/MAIZ/4/INQALAB 91/5/PBW-343
Pak-13	50	MEX94.27.1.20/3/SOKOLL//ATTILA/3*BCN
NARC-09	51	INQALAB 91*2/TUKURU
FSD-08	52	PBW65/2*Pastor
Chirya-1	53	CHINESE-SPRING/AG.CU//GLENNSON-81/3/ALONDRA/PAVON-76/4/NINGMAI-4/OLESEN//ALONDRA/YANGMAI-4[1281]
Opata	54	BLUEJAY(SIB)/JUPATECO-73
Kauz	55	JUPATECO-73/(SIB)BLUEJAY//URES-81 (Mexico)
Westonia	56	CO-1190-203/84-W-127-501 (Australia, 1997)
Krichauf	57	WARIQUAM//KLOKA/PITIC-62/3/WARIMEK/HALBERD/4/3-AG-3/AROONA[1866][2854]; WARIQUAM//KLOKA/PITIC-62/3/HALBERD/4/3-AG-3/AROONA
SH-DArT-2	58	STY-US/CELTA//PALS/3/SRN_5/4/AE.SQUARROSA (277)
SH-DArT-3	59	DOY1/AE.SQUARROSA (334)
SH-DArT-12	60	CROC_1/AE.SQUARROSA (516)
SH-DArT-17	61	DOY1/AE.SQUARROSA (1016)
SH-DArT-23	62	CETA/AE.SQUARROSA (1030)
SH-DArT-28	63	GAN/AE.SQUARROSA (257)
SH-DArT-32	64	LCK59.61/AE.SQUARROSA (313)
SH-DArT-35	65	SCOOP_1/AE.SQUARROSA (358)
SH-DArT-38	66	STY-US/CELTA//PALS/3/SRN_5/4/AE.SQUARROSA (431)
SH-DArT-39	67	YAV_2/TEZ//AE.SQUARROSA (437)
SH-DArT-44	68	SCA/AE.SQUARROSA (518)
SH-DArT-66	69	GARZA/BOY//AE.SQUARROSA (281)
SH-DArT-68	70	GARZA/BOY//AE.SQUARROSA (284)
SH-DArT-71	71	GARZA/BOY//AE.SQUARROSA (300)
SH-DArT-72	72	FALCIN/AE.SQUARROSA (312)
SH-DArT-74	73	KAPUDE/AE.SQUARROSA (314)
SH-DArT-75	74	SCOT/MEXI_1//AE.SQUARROSA (314)
SH-DArT-79	75	GARZA/BOY//AE.SQUARROSA (350)
SH-DArT-89	76	GREEN/AE.SQUARROSA (458)
SH-DArT-90	77	GARZA/BOY//AE.SQUARROSA (503)
SH-DArT-91	78	ALTAR 84/AE.SQUARROSA (507)
SH-DArT-98	79	CETA/AE.SQUARROSA (170)
SH-DArT-101	80	CROC_1/AE.SQUARROSA (231)
SH-DArT-102	81	CETA/AE.SQUARROSA (256)
SH-DArT-104	82	DOY1/AE.SQUARROSA (256)
SH-DArT-105	83	GAN/AE.SQUARROSA (259)
SH-DArT-107	84	SKARV_2/AE.SQUARROSA (304)
SH-DArT-119	85	CROC_1/AE.SQUARROSA (517)
SH-DArT-120	86	CETA/AE.SQUARROSA (540)
SH-DArT-132	87	ALTAR 84/AE.SQUARROSA (193)
SH-DArT-152	88	TK SN1081/AE.SQUARROSA (222)
SH-DArT-168	89	GARZA/BOY//AE.SQUARROSA (307)
SH-DArT-178	90	ALTAR 84/AE.SQUARROSA (193)
SH-DArT-180	91	ALTAR 84/AE.SQUARROSA (198)

## Sheet: ESM 2
ESM 2: List of KASP primers and their sequences used during this study
Gene	Primer Name	FAM primer	HEX primer	Common primer	FAM allele	HEX allele	Reference
TaSnRK2.9-5A	TaSnRK2.9-5A-KASP-5	CTTGGCACCAGACCAGAGCCACGGC	CTTGGCACCAGACCAGAGCCACGGT	ACGCATCATCAAACTTGTAAATACC	C	T	Rehman et al., (2019)
	TaSnRK2.9-5A-KASP-6	TGAATGTAGTCCGGAATCGAGTACG	TGAATGTAGTCCGGAATCGAGTACT	CCGAGCTCAACTTTTTCAGAAAA	C	A	Rehman et al., (2019)
TaLTPs	TaLTPs-KASP-11	TTTGGACTATATTGGGCTTTATTTTC	TTTGGACTATATTGGGCTTTATTTTT	GGCCTCCAGTTAATAGGTTAGTCC	G	A	Qian et al., (2016)
	TaLTPs-KASP-12	GGAGAAAAGATAAGCAATCGCGGCCG	GGAGAAAAGATAAGCAATCGCGGCCA	GGTCCTAGATGCACTTACAGTTTGAC	C	T	Qian et al., (2016)
TaSAP-7B	TaSAP-7B-KASP-8	GAGCTGACCGGATCGATCCAGAAGCC	GAGCTGACCGGATCGATCCAGAAGCT	GAACGTGATGGAGACGGCTGGCCACG	C	T	Wang et al., (2018)
1-feh-w3	1fehw3	CTCCCCCCTTCCTTCTGTCC	CTCCCCCCTTCCTTCTGTCT	AGGAAGACGGCCCGAGCTTT	C	T	Zhang et al., (2015)
Dreb	Dreb-B1	CCTGCGCACTTTCTTCTTCCTGT	CTGCGCACTTTCTTCTTCCTGG	TTTCACCTTGTGATATGGATTGCCTTGAT	A	C	Wei et al., 2009
TaPPH-7A	TaPPH-KASP-13	GTTGTAAGACTGACATAACAATC	GTTGTAAGACTGACATAACAATT	GCTGGCTGTAAATGTTAATGTGTCTCC	G	A	Wang et al., (2019)
GluD1	Glu-D1d_SNP	ATAGTATGAAACCTGCTGCGGAG	ATAGTATGAAACCTGCTGCGGAC	TACTAAAAAGGTATTACCCAAGTGTAACTT	C	G	Rasheed et al., (2016)

## Sheet: ESM 3
ESM 3: Analysis of variance for the studied wheat genotypes
Parameters	SOV	Sum of Squares	DF	Means Squares	F	P
DH (d)	Treatment	24908	2	12453.9	8877.1	< .001
	Genotypes	23590	90	262.11	186.8	< .001
	Genotypes*Treatmnt	2592	180	14.4	10.3	< .001
	Error	766	546	1.4
PM (d)	Treatment	43821	2	21910.5	11408	< .001
	Genotypes	120730	90	1341.44	698.44	< .001
	Genotypes*Treatmnt	2536	180	14.09	7.33	< .001
	Error	1049	546	1.92
PH (cm)	Treatment	43411	2	21705.4	4361.31	< .001
	Genotypes	32289	90	358.77	72.09	< .001
	Genotypes*Treatmnt	6689	180	37.16	7.47	< .001
	Error	2717	546	4.98
SPL (cm)	Treatment	379	2	189.7	178.51	< .001
	Genotypes	969	90	10.77	10.13	< .001
	Genotypes*Treatmnt	762	180	4.24	3.99	< .001
	Error	580	546	1.06
SPS	Treatment	18367	2	9183.33	1991.83	< .001
	Genotypes	67052	90	745.02	161.59	< .001
	Genotypes*Treatmnt	6070	180	33.72	7.31	< .001
	Error	2517	546	4.61
GW (g)	Treatment	76.91	2	38.4547	3041.73	< .001
	Genotypes	186.75	90	2.075	164.13	< .001
	Genotypes*Treatmnt	12.59	180	0.0699	5.53	< .001
	Error	6.9	546	0.0126
TGW (g)	Treatment	9024	2	4511.87	4250.3	< .001
	Genotypes	29087	90	323.19	304.5	< .001
	Genotypes*Treatmnt	2138	180	11.88	11.2	< .001
	Error	580	546	1.06
Biomass(g)	Treatment	406.4	2	203.218	1129.24	< .001
	Genotypes	2969	90	32.989	183.31	< .001
	Genotypes*Treatmnt	312.3	180	1.735	9.64	< .001
	Error	98.3	546	0.18
HI	Treatment	0.281	2	0.14064	228.3	< .001
	Genotypes	3.637	90	0.04042	65.6	< .001
	Genotypes*Treatmnt	1.324	180	0.00736	11.9	< .001
	Error	0.336	546	0.00616
RWC (%)	Treatment	168.5	2	84.271	494	< .001
	Genotypes	41637.1	90	462.635	2711.7	< .001
	Genotypes*Treatmnt	543	180	3.017	17.7	< .001
	Error	93.2	546	0.171
Proline	Treatment	3250	2	1624.92	555.3	< .001
	Genotypes	42870	90	476.33	162.8	< .001
	Genotypes*Treatmnt	8980	180	49.89	17.1	< .001
	Error	1598	546	2.93
Chla (µg/g)	Treatment	0.138	2	0.06895	261.7	< .001
	Genotypes	7.975	90	0.08861	336.3	< .001
	Genotypes*Treatmnt	0.393	180	0.00218	8.29	< .001
	Error	0.144	546	0.000263
Chlb (µg/g)	Treatment	0.0335	2	0.01673	14.23	< .001
	Genotypes	8.2999	90	0.09222	78.45	< .001
	Genotypes*Treatmnt	0.2404	180	0.00134	1.14	0.14
	Error	0.6418	546	0.00118
TChl (µg/g)	Treatment	0.306	2	0.15303	92.2	< .001
	Genotypes	31.954	90	0.35504	213.92	< .001
	Genotypes*Treatmnt	0.985	180	0.00547	3.3	< .001
	Error	0.906	546	0.00166
POD	Treatment	1649	2	824.31	477.7	< .001
	Genotypes	17620	90	195.78	113.5	< .001
	Genotypes*Treatmnt	4274	180	23.74	13.8	< .001
	Error	942	546	1.73
SOD	Treatment	2559	2	1279.51	415.7	< .001
	Genotypes	255069	90	2834.1	920.9	< .001
	Genotypes*Treatmnt	7313	180	40.63	13.2	< .001
	Error	1680	546	3.08
DH, days to headings; PM, physiological maturity; PH, plant height; SPL, spike length; SPS, seeds per spike; GW, grain weight; TGW, thousand grain weight; HI, harvest index, RWC, relative water content; Chla, chlorophyll a; Chlb, chlorophyll ;TChl, total chlorophyll; POD, peroxidase; SOD, superoxide dismutase; SOV, source of variation; DF, degree fo freedom

## Sheet: ESM 4
ESM 4: Principal componenet analysis (PCA) of the studied traits in expermental genotypes
	PC1	PC2	PC3	PC4
Eigenvalue	5.76	3.62	1.74	1.12
Percentage of variance	0.3602	0.2261	0.1086	0.07
Cumulative Variance (%)	0.3602	0.5863	0.6949	0.7649
Eigenvector
DH	0.276	0.216	-0.13	-0.251
PM	0.272	0.249	-0.205	-0.357
PH	0.24	0.108	0.16	0.422
SPL	0.172	-0.167	0.269	0.617
SPS	0.26	0.316	-0.118	0.082
GW	0.304	0.324	0.111	0.021
TGW	0.243	0.241	0.349	-0.048
Biom	0.24	0.363	-0.181	0.188
HI	0.02	-0.138	0.431	-0.383
RWC	0.184	-0.041	0.519	-0.197
Prc	-0.298	0.254	-0.095	0.112
Chla	0.285	-0.278	-0.088	0.008
Chlb	0.159	-0.208	-0.332	-0.001
TChl	0.273	-0.3	-0.265	0.005
POD	-0.306	0.274	-0.029	0.083
SOD	-0.297	0.295	0.097	0.01
DH, days to headings; PM, physiological maturity; PH, plant height; SPL, spike length; SPS, seeds per spike; GW, grain weight; TGW, thousand grain weight; HI, harvest index, RWC, relative water content; Chla, chlorophyll a; Chlb, chlorophyll ;TChl, total chlorophyll; POD, peroxidase; SOD, superoxide dismutase

## Sheet: ESM 5
ESM 5: Allelic effects of the studied wheat genotypes under drought stress
Parameters	1Fhw3			Dreb-B1			TaLTP-KASP-11			TaLTPs-KASP-12			TaPPH-KASP-13			TaSAP-7B-KASP-8			TaSnRK 2.9-5A
	Kauz-type Means	Westonia-type Means	p	Haplotype-A Means	Haplotype-C Means	P	Haplotype-A Means	Haplotype-G Means	P	Haplotype-C Means	Haplotype-T Means	p	Haplotype-A Means	Haplotype-G Means	p	Haplotype-C Means	Haplotype-T Means	p	Hap-CA Means	Hap-CC Means	Hap-TA Means	Hap-TC Means	p
DH (d)	105.91±8.12	107.13±7.96	0.044	107.50±8.69	106.55±8.33	0.147	106.86±7.88	106.77±8.01	0.88	106.82±7.78	106.28±10.27	0.422	105.09±8.17	108.40±8.57	< .001	107.59±8.73	103.58±7.77	< .001	106.72±8.15	107.51±8.73	105.11±8.76	106.99±7.82	0.078
PM (d)	137.44±14.44	139.01±14.79	0.155	138.07±14.58	137.79±13.74	0.794	138.92±14.48	137.14±14.44	0.098	137.46±13.98	137.60±14.66	0.895	134.58±13.16	140.76±14.63	< .001	138.83±14.57	133.96±13.17	< .001	135.29±12.48	140.04±15.08	135.07±12.81	137.95±14.95	< .001
PH (cm)	74.06±9.63	77.26±9.86	< .001	77.93±9.62	75.31±10.71	< .001	77.36±10.15	76.10±10.36	0.097	77.12±10.50	75.67±9.38	0.067	75.66±10.26	77.72±10.10	0.004	77.10±10.11	74.14±10.34	< .001	74.74±10.29	78.02±9.85	75.05±10.11	76.20±10.90	< .001
SPL (cm)	12.11±1.83	12.03±1.82	0.602	12.42±1.86	11.96±1.71	< .001	12.12±1.86	12.07±1.76	0.678	12.07±1.82	12.36±1.76	0.042	12.12±1.72	12.17±1.89	0.74	12.01±1.77	12.26±1.73	0.103	12.16±1.84	12.24±1.86	11.96±1.66	11.90±1.83	0.655
SPS	37.48±9.99	40.73±10.86	< .001	41.61±10.68	37.50±10.32	< .001	39.69±10.55	39.33±10.67	0.643	39.52±10.94	39.76±10.27	0.777	37.05±10.79	42.19±10.10	< .001	40.56±11.03	36.91±9.50	< .001	39.29±10.83	41.37±10.53	36.04±10.70	40.54±9.85	< .001
GW (g)	1.46±0.53	1.65±0.60	< .001	1.66±0.565	1.50±0.626	< .001	1.61±0.600	1.53±0.546	0.062	1.56±0.597	1.60±0.569	0.445	1.44±0.515	1.71±0.617	< .001	1.62±0.608	1.43±0.507	< .001	1.57±0.550	1.68±0.623	1.37±0.505	1.57±0.534	0.002
TGW (g)	37.88±6.01	40.008±7.64	< .001	39.28±6.19	39.00±8.62	0.617	39.82±7.98	37.98±5.54	< .001	38.80±7.42	39.29±6.27	0.382	38.07±5.54	39.80±8.12	< .001	39.17±7.42	38.05±5.94	0.041	39.14±6.08	39.93±8.18	37.33±5.45	37.86±5.05	<0.001
Biomass (g)	4.86±2.10	5.83±1.96	< .001	5.75±2.14	4.95±2.06	< .001	5.56±2.14	5.26±2.01	0.052	5.33±2.15	5.37±2.17	0.828	4.95±2.03	5.79±2.15	< .001	5.51±2.18	4.84±1.96	< .001	5.00±1.99	5.77±2.15	4.65±2.06	5.67±2.17	< .001
HI	0.320±0.087	0.290±0.055	< .001	0.301±0.070	0.317±0.092	0.008	0.302±0.078	0.300±0.071	0.736	0.306±0.075	0.321±0.100	0.019	0.305±0.077	0.311±0.085	0.327	0.310±0.087	0.309±0.073	0.961	0.325±0.079	0.307±0.086	0.314±0.089	0.287±0.049	0.005
RWC	14.91±2.90	15.32±4.38	0.433	14.74±2.90	15.90±4.97	0.04	15.68±4.32	14.37±2.85	0.013	15.63±4.15	14.71±2.90	0.107	13.78±1.96	15.94±4.25	< .001	15.13±3.89	16.25±3.70	0.16	16.91±3.45	15.54±4.26	14.12±2.18	14.08±1.16	0.116
Proline	14.99±9.24	15.85±7.94	0.465	15.71±7.80	16.05±9.68	0.783	14.66±7.80	16.81±9.24	0.066	15.38±8.70	16.45±7.97	0.401	16.77±9.52	15.10±7.79	0.165	15.77±8.48	14.87±8.45	0.607	14.70±9.47	15.17±7.90	18.46±10.09	14.48±6.54	0.079
Chla (µg/g)	0.217±0.060	0.220±0.058	0.766	0.207±0.052	0.232±0.068	0.004	0.219±0.059	0.220±0.058	0.852	0.220±0.060	0.209±0.055	0.213	0.229±0.061	0.213±0.057	0.065	0.219±0.059	0.204±0.059	0.229	0.212±0.053	0.212±0.054	0.240±0.067	0.213±0.071	0.127
Chlb (µg/g)	0.208±0.070	0.225±0.083	0.11	0.237±0.075	0.202±0.075	0.001	0.202±0.073	0.242±0.079	< .001	0.221±0.076	0.211±0.081	0.399	0.199±0.066	0.226±0.080	0.017	0.214±0.077	0.235±0.090	0.188	0.220±0.076	0.216±0.077	0.189±0.051	0.257±0.083	< .001
TChl (µg/g)	0.425±0.102	0.445±0.114	0.194	0.445±0.103	0.433±0.112	0.469	0.421±0.106	0.462±0.110	0.006	0.441±0.107	0.420±0.114	0.204	0.428±0.097	0.439±0.114	0.489	0.433±0.106	0.439±0.136	0.768	0.432±0.115	0.429±0.103	0.429±0.097	0.470±0.134	0.163
POD	10.56±5.66	10.02±5.37	0.476	9.93±4.96	10.71±6.04	0.321	10.23±5.76	10.14±5.16	0.898	10.31±5.64	10.03±4.82	0.736	10.15±5.30	10.21±5.56	0.939	10.22±5.50	10.32±4.97	0.927	10.63±5.46	10.28±5.63	10.08±5.33	9.76±5.17	0.765
SOD	39.16±7.36	38.54±7.56	0.552	38.52±7.61	39.42±7.29	0.405	38.85±7.08	38.59±7.79	0.804	38.90±7.52	39.25±7.45	0.758	38.07±8.29	39.20±6.68	0.281	38.84±7.51	38.53±7.06	0.844	40.55±8.04	39.14±6.69	37.51±9.32	38.51±7.31	0.332
DH, days to headings; PM, physiological maturity; PH, plant height; SPL, spike length; SPS, seeds per spike; GW, grain weight; TGW, thousand grain weight; HI, harvest index, RWC, relative water content; Chla, chlorophyll a; Chlb, chlorophyll ;TChl, total chlorophyll; POD, peroxidase; SOD, superoxide dismutase

## Sheet: ESM 6
ESM 6. Ranking of the studied wheats based on the stress tolerance index
Sample	Genotype	DSI 50% FC	Ranking	DSI 30% FC	Ranking
27	LR-51	1.62047	2	1.48818	2
50	Pak-13	1.40473	3	1.13354	5
40	LR-87A	1.35907	1	1.06268	1
37	LR-77	1.31387	4	1.20361	3
51	NARC-09	1.27448	5	1.04184	12
42	SD-177	1.25244	6	1.13396	4
21	LR-37	1.22071	7	1.0337	14
33	LR-61	1.21202	8	1.12545	8
28	LR-53B	1.1943	9	1.12556	7
45	SD-227	1.15143	10	1.12825	6
36	LR-75	1.14531	11	1.04191	11
4	LR-7	1.14482	12	1.08249	9
22	LR-39	1.13994	13	1.04377	10
66	SH-DArT-38	1.10862	14	0.838416	39
85	SH-DArT-119	1.09394	15	1.03295	15
23	LR-40	1.09317	16	1.03531	13
58	SH-DArT-2	1.07979	17	1.01159	17
39	LR-84A	1.068	18	0.955187	25
31	LR-59	1.05555	19	0.981216	21
41	SD-32	1.04895	20	0.983481	20
20	LR-36	1.04472	21	1.0263	16
19	LR-30	1.04238	22	0.9979	19
68	SH-DArT-44	1.02421	23	0.972588	23
44	SD-212	1.02328	24	1.0803	22
67	SH-DArT-39	1.01974	25	1.00953	18
72	SH-DArT-72	1.01804	26	0.928442	28
64	SH-DArT-32	1.018	27	0.932857	26
71	SH-DArT-71	1.00093	28	0.79334	45
55	Kauz	0.994089	29	0.928304	29
3	LR-6	0.993728	30	0.967467	24
24	LR-42	0.985891	31	0.932237	27
18	LR-29	0.980812	32	0.910714	31
61	SH-DArT-17	0.97191	33	0.912646	30
30	LR-55	0.966825	34	0.855771	35
47	SD-250	0.951559	35	0.701008	57
13	LR-19B	0.949896	36	0.669209	65
52	FSD-08	0.947366	37	0.677881	62
76	SH-DArT-89	0.93914	38	0.767309	48
56	Westonia	0.932093	39	0.765186	49
6	LR-9	0.929903	40	0.866644	34
14	LR-22	0.927544	41	0.693434	58
65	SH-DArT-35	0.925438	42	0.682517	60
69	SH-DArT-66	0.922109	43	0.688631	59
34	LR-62	0.916425	44	0.839522	38
46	SD-249	0.91548	45	0.816509	42
38	LR-80	0.909437	46	0.844938	36
35	LR-67	0.906601	47	0.889331	32
26	LR-50	0.903108	48	0.797952	44
32	LR-60	0.89812	49	0.819231	41
48	SD-255	0.896072	50	0.743901	51
17	LR-27	0.888439	51	0.679227	61
91	SH-DArT-180	0.881767	52	0.653117	67
87	SH-DArT-132	0.876463	53	0.648435	69
5	LR-8	0.873515	54	0.871258	33
62	SH-DArT-23	0.870022	55	0.743429	52
90	SH-DArT-178	0.861398	56	0.844543	37
84	SH-DArT-107	0.851165	57	0.702728	56
10	LR-16	0.849646	58	0.770551	47
11	LR-18	0.846266	59	0.799576	43
16	LR-24	0.845467	60	0.651397	68
54	Opata	0.831941	61	0.779212	46
86	SH-DArT-120	0.829159	62	0.826958	40
29	LR-54	0.805676	63	0.636182	72
88	SH-DArT-152	0.801817	64	0.612537	76
63	SH-DArT-28	0.783768	65	0.646619	71
70	SH-DArT-68	0.775745	66	0.709173	54
73	SH-DArT-74	0.768606	67	0.623337	74
53	Chirya-1	0.767918	68	0.703432	55
7	LR-10	0.767722	69	0.746396	50
15	LR-23	0.757624	70	0.710293	53
57	Krichauf	0.735287	71	0.617539	75
74	SH-DArT-75	0.729112	72	0.603777	77
25	LR-45	0.725882	73	0.675473	63
43	SD-194	0.719414	74	0.575531	79
83	SH-DArT-105	0.716296	75	0.670182	64
75	SH-DArT-79	0.692798	76	0.647467	70
49	SD-256	0.686946	77	0.632972	73
59	SH-DArT-3	0.664435	78	0.581133	78
8	LR-13	0.663874	79	0.654457	66
80	SH-DArT-101	0.645144	80	0.562857	83
1	LR-3	0.640786	81	0.570658	80
81	SH-DArT-102	0.635068	82	0.558183	85
60	SH-DArT-12	0.612718	83	0.555539	87
82	SH-DArT-104	0.602916	84	0.534859	89
12	LR-19A	0.596435	85	0.563792	82
77	SH-DArT-90	0.587075	86	0.565576	81
78	SH-DArT-91	0.581375	87	0.561532	84
9	LR-15B	0.580113	88	0.556262	86
79	SH-DArT-98	0.563821	89	0.539211	88
89	SH-DArT-168	0.559804	90	0.528097	90
2	LR-5	0.435276	91	0.417353	91

## Sheet: ESM 7
ESM 6: Arbitrary scoring of the genotypes for the studied wheat genotypes under 50%. For each trait, top 20 % genotypes were assigned score 3, Next 20 % genotypes with score 2 and the lowest with score 1
Sample	Genotype	DH	PM	PH	SPL	SPS	TGW	Biomass	HI	DSI	Total Score
1	LR-3	3	1	1	1	1	3	1	1	3	15
2	LR-5	1	1	1	2	1	1	1	2	1	11
3	LR-6	1	1	1	3	2	2	2	3	2	17
4	LR-7	1	1	1	1	2	1	2	1	1	11
5	LR-8	1	1	1	2	2	1	1	3	1	13
6	LR-9	3	1	3	2	3	3	3	3	3	24
7	LR-10	2	2	3	1	3	3	3	2	3	22
8	LR-13	3	1	3	1	3	2	3	2	2	20
9	LR-15B	1	1	1	1	1	1	1	1	1	9
10	LR-16	2	1	1	1	1	1	1	1	1	10
11	LR-18	3	3	2	1	3	3	2	3	3	23
12	LR-19A	2	2	1	1	1	1	1	1	1	11
13	LR-19B	3	3	2	3	2	3	1	1	3	21
14	LR-22	2	1	2	2	1	1	1	1	1	12
15	LR-23	2	1	1	1	1	1	1	1	1	10
16	LR-24	3	1	1	1	1	1	1	3	1	13
17	LR-27	3	1	1	3	1	1	1	1	1	13
18	LR-29	1	3	1	1	1	2	2	1	2	14
19	LR-30	1	1	1	1	1	1	1	1	1	9
20	LR-36	2	1	1	1	1	1	1	1	1	10
21	LR-37	3	1	1	2	1	1	1	2	1	13
22	LR-39	1	3	3	1	1	1	1	1	1	13
23	LR-40	1	3	1	3	2	3	1	3	3	20
24	LR-42	3	2	3	2	3	3	2	3	3	24
25	LR-45	1	3	1	1	2	2	2	2	2	16
26	LR-50	3	3	1	1	3	3	3	2	3	22
27	LR-51	3	3	3	1	3	3	3	2	3	24
28	LR-53B	1	3	3	1	2	1	2	1	1	15
29	LR-54	1	1	1	1	1	1	1	1	1	9
30	LR-55	3	3	1	1	3	2	3	1	2	19
31	LR-59	2	3	3	1	2	1	3	1	1	17
32	LR-60	2	1	1	1	3	3	2	3	3	19
33	LR-61	2	3	2	3	2	1	3	1	1	18
34	LR-62	2	2	3	1	2	2	2	2	2	18
35	LR-67	1	2	1	2	1	1	1	2	1	12
36	LR-75	3	1	3	1	2	1	3	1	1	16
37	LR-77	3	2	1	1	2	2	3	1	2	17
38	LR-80	1	1	2	1	2	1	3	1	1	13
39	LR-84A	1	1	3	1	2	1	3	1	1	14
40	LR-87A	2	1	3	1	1	1	2	1	1	13
41	SD-32	1	1	2	1	2	1	3	1	1	13
42	SD-177	3	1	3	3	3	3	1	1	3	21
43	SD-194	1	2	2	3	1	2	3	1	3	18
44	SD-212	2	3	3	2	1	2	2	3	3	21
45	SD-227	1	1	1	1	1	1	1	1	3	11
46	SD-249	1	2	1	3	1	1	1	3	3	16
47	SD-250	1	2	1	3	3	3	1	2	1	17
48	SD-255	1	1	1	2	1	1	1	2	2	12
49	SD-256	1	2	2	2	1	1	1	1	1	12
50	Pak-13	1	3	2	1	3	3	1	1	3	18
51	NARC-09	3	1	2	1	3	3	3	3	2	21
52	FSD-08	1	2	2	1	3	3	3	3	2	20
53	Chirya-1	1	3	3	1	2	1	2	1	1	15
54	Opata	1	1	2	3	3	2	1	1	3	17
55	Kauz	1	1	3	1	3	3	2	1	1	16
56	Westonia	1	1	1	3	1	1	2	1	1	12
57	Krichauf	3	3	3	1	3	3	3	2	1	22
58	SH-DArT-2	1	1	2	2	1	2	1	1	2	13
59	SH-DArT-3	1	1	1	2	1	1	2	1	1	11
60	SH-DArT-12	2	2	1	3	1	1	1	3	1	15
61	SH-DArT-17	1	2	1	3	1	2	1	1	2	14
62	SH-DArT-23	1	2	1	1	1	1	1	2	1	11
63	SH-DArT-28	1	1	1	2	1	1	2	1	1	11
64	SH-DArT-32	1	1	1	3	1	2	2	1	2	14
65	SH-DArT-35	1	2	3	3	1	1	2	1	1	15
66	SH-DArT-38	1	3	1	1	1	1	1	1	1	11
67	SH-DArT-39	1	1	1	2	1	2	1	3	2	14
68	SH-DArT-44	1	1	1	2	1	1	1	3	1	12
69	SH-DArT-66	1	1	1	1	1	1	1	2	1	10
70	SH-DArT-68	1	1	1	1	1	1	1	3	1	11
71	SH-DArT-71	1	1	2	3	1	2	1	3	2	16
72	SH-DArT-72	1	2	2	1	1	2	1	2	2	14
73	SH-DArT-74	1	2	1	1	1	1	1	1	1	10
74	SH-DArT-75	1	1	1	1	1	1	1	1	1	9
75	SH-DArT-79	1	1	1	1	1	1	1	1	1	9
76	SH-DArT-89	1	1	1	1	2	2	3	1	2	14
77	SH-DArT-90	1	1	1	1	1	1	1	1	1	9
78	SH-DArT-91	1	1	1	1	1	1	1	1	1	9
79	SH-DArT-98	1	3	2	3	1	1	1	1	1	14
80	SH-DArT-101	2	1	3	2	1	1	1	1	1	13
81	SH-DArT-102	2	1	2	1	1	1	1	1	1	11
82	SH-DArT-104	3	1	1	1	1	3	1	1	3	15
83	SH-DArT-105	2	1	1	1	1	1	1	1	1	10
84	SH-DArT-107	1	1	2	3	3	2	1	1	2	16
85	SH-DArT-119	1	1	1	1	2	1	1	1	1	10
86	SH-DArT-120	1	1	1	1	1	1	1	3	1	11
87	SH-DArT-132	1	1	1	1	1	1	1	2	1	10
88	SH-DArT-152	2	1	1	1	1	1	1	3	1	12
89	SH-DArT-168	2	1	1	1	1	1	1	1	1	10
90	SH-DArT-178	1	2	1	2	1	1	1	2	1	12
91	SH-DArT-180	2	1	1	2	1	1	1	2	1	12

## Sheet: ESM 8
ESM 7: Arbitrary scoring of the genotypes for the studied wheat genotypes under 30% FC. For each trait, top 20 % genotypes were assigned score 3, Next 20 % genotypes with score 2 and the lowest with score 1
Sample	Genotype	DH	PM	PH	SPL	SPS	TGW	Biomass	HI	DSI	Total Score
1	LR-3	3	3	1	2	1	2	1	1	2	16
2	LR-5	1	1	1	3	1	1	1	1	1	11
3	LR-6	2	2	1	1	3	3	2	1	3	18
4	LR-7	1	1	1	1	3	2	2	1	2	14
5	LR-8	1	1	1	2	2	3	3	2	3	18
6	LR-9	3	1	1	1	3	3	3	3	3	21
7	LR-10	3	1	3	1	3	3	3	3	3	23
8	LR-13	3	3	3	1	3	3	3	3	3	25
9	LR-15B	1	1	1	3	1	1	1	1	1	11
10	LR-16	2	2	1	1	1	1	2	1	1	12
11	LR-18	3	2	3	1	3	3	2	3	3	23
12	LR-19A	3	3	1	1	2	1	1	1	1	14
13	LR-19B	1	2	1	3	3	1	1	1	1	14
14	LR-22	2	1	3	2	1	1	1	1	1	13
15	LR-23	2	1	1	1	1	1	1	1	1	10
16	LR-24	1	2	1	3	1	1	1	1	1	12
17	LR-27	3	1	3	1	1	1	1	2	1	14
18	LR-29	1	2	1	3	2	2	2	1	2	16
19	LR-30	1	2	1	2	1	3	1	2	2	15
20	LR-36	3	2	1	1	1	3	1	3	3	18
21	LR-37	3	2	1	1	1	1	1	2	1	13
22	LR-39	1	1	3	1	1	1	1	2	1	12
23	LR-40	1	3	1	2	2	3	1	3	3	19
24	LR-42	1	3	3	2	3	3	2	3	3	23
25	LR-45	1	3	2	1	3	2	2	2	2	18
26	LR-50	2	3	1	1	2	1	2	1	1	14
27	LR-51	2	3	2	1	3	3	3	2	3	22
28	LR-53B	2	3	2	1	2	1	2	2	1	16
29	LR-54	1	2	1	2	1	1	1	1	1	11
30	LR-55	2	3	1	1	2	1	3	1	1	15
31	LR-59	3	3	1	1	2	2	3	1	2	18
32	LR-60	1	2	1	1	3	2	2	2	2	16
33	LR-61	2	1	1	1	2	1	3	1	1	13
34	LR-62	2	1	2	1	2	2	3	1	1	15
35	LR-67	1	1	1	2	1	3	1	3	3	16
36	LR-75	3	2	1	1	1	1	3	1	1	14
37	LR-77	3	1	1	1	2	1	3	1	1	14
38	LR-80	1	1	2	1	2	1	3	1	1	13
39	LR-84A	2	2	2	1	1	1	3	1	1	14
40	LR-87A	2	1	3	1	1	1	3	1	1	14
41	SD-32	3	1	2	1	2	1	3	1	2	16
42	SD-177	3	2	3	2	3	2	2	3	2	22
43	SD-194	1	3	2	3	1	1	1	1	1	14
44	SD-212	2	3	2	3	2	2	2	2	3	21
45	SD-227	1	1	1	1	1	1	1	1	3	11
46	SD-249	1	2	1	2	1	1	1	3	2	14
47	SD-250	1	3	2	3	1	3	1	3	1	18
48	SD-255	1	2	1	1	1	2	1	3	1	13
49	SD-256	1	1	1	2	1	1	1	1	1	10
50	Pak-13	2	1	2	1	3	2	1	2	1	15
51	NARC-09	3	1	2	1	3	3	3	3	1	20
52	FSD-08	2	1	3	1	3	3	3	3	1	20
53	Chirya-1	2	3	3	1	3	2	2	2	1	19
54	Opata	1	1	3	3	2	1	2	1	3	17
55	Kauz	1	1	2	1	1	1	2	1	2	12
56	Westonia	1	1	1	3	1	1	1	1	1	11
57	Krichauf	2	1	2	1	2	2	2	2	1	15
58	SH-DArT-2	1	1	2	2	3	2	2	2	2	17
59	SH-DArT-3	1	1	1	1	1	1	1	1	1	9
60	SH-DArT-12	3	3	1	2	1	1	1	2	1	15
61	SH-DArT-17	1	1	1	2	1	2	1	1	2	12
62	SH-DArT-23	1	2	1	1	1	1	1	2	1	11
63	SH-DArT-28	1	1	1	1	1	1	1	1	1	9
64	SH-DArT-32	1	1	3	3	1	2	1	1	1	14
65	SH-DArT-35	1	1	3	3	1	1	1	1	1	13
66	SH-DArT-38	1	1	1	3	1	1	1	2	1	12
67	SH-DArT-39	1	1	1	3	2	3	1	1	3	16
68	SH-DArT-44	1	1	1	1	1	1	1	3	1	11
69	SH-DArT-66	1	1	1	1	1	1	1	3	1	11
70	SH-DArT-68	3	1	2	3	1	1	1	2	1	15
71	SH-DArT-71	1	1	2	2	1	1	1	3	1	13
72	SH-DArT-72	1	2	3	1	1	2	1	1	2	14
73	SH-DArT-74	1	1	2	1	1	1	1	1	1	10
74	SH-DArT-75	1	1	1	1	1	1	1	1	1	9
75	SH-DArT-79	1	1	1	1	1	1	1	1	1	9
76	SH-DArT-89	1	1	1	1	1	1	2	1	1	10
77	SH-DArT-90	1	1	1	1	3	1	1	1	1	11
78	SH-DArT-91	1	1	1	1	1	1	1	1	1	9
79	SH-DArT-98	1	2	3	3	2	2	1	1	2	17
80	SH-DArT-101	1	1	3	1	1	1	1	1	1	11
81	SH-DArT-102	1	1	3	1	1	1	1	1	1	11
82	SH-DArT-104	3	3	1	2	1	2	1	1	2	16
83	SH-DArT-105	2	1	1	1	1	1	1	1	1	10
84	SH-DArT-107	1	1	2	3	1	1	2	1	1	13
85	SH-DArT-119	1	1	1	1	3	2	2	1	2	14
86	SH-DArT-120	1	1	1	2	2	3	3	2	3	18
87	SH-DArT-132	1	1	1	1	1	1	1	3	1	11
88	SH-DArT-152	1	2	1	3	1	1	1	1	1	12
89	SH-DArT-168	3	3	1	1	1	1	1	1	1	13
90	SH-DArT-178	1	1	1	2	1	3	1	3	3	16
91	SH-DArT-180	2	1	3	2	1	1	1	1	1	13
